# Supplementary material for: Protective Efficacy of a Mucosal Influenza Vaccine Formulation Based on the Recombinant Nucleoprotein Co-Administered with a TLR2/6 Agonist BPPcysMPEG
Source: Pharmaceutics. 2023 Mar 10;15(3):912. doi: 10.3390/pharmaceutics15030912 (PMC10057018; doi:10.3390/pharmaceutics15030912)
Supplement: Supplementary file 1 [file pharmaceutics-15-00912-s001.zip]

Archive with 1 entries (1 files):
- pharmaceutics-2120459-supplementary.pdf
